# Supplementary material for: Melanoma Clinical Decision Support System: An Artificial Intelligence-Based Tool to Diagnose and Predict Disease Outcome in Early-Stage Melanoma Patients
Source: Cancers (Basel). 2023 Apr 6;15(7):2174. doi: 10.3390/cancers15072174 (PMC10093614; doi:10.3390/cancers15072174)
Supplement: Supplementary file 1 [file cancers-15-02174-s001.zip]

Archive with 1 entries (1 files):
- cancers-2234461-supplementary.pdf
